# Supplementary material for: Ambiguities in cutaneous leishmaniasis classification and the need for consensus: Experience from Ethiopia
Source: PLoS Negl Trop Dis. 2025 Aug 22;19(8):e0013458. doi: 10.1371/journal.pntd.0013458 (PMC12396759; doi:10.1371/journal.pntd.0013458)
Supplement: S1 File — (XLSX) [file pntd.0013458.s007.xlsx]

## Sheet: Sheet1
Original_classification	Most_common_classification	Agreement	ID	1	2	3	4	5	6	7	8	9	10	11	12	13
MCL	LCL	0.583333	1	MCL	LCL	MCL	LCL	LCL	LCL	MCL	LCL	MCL	NA	LCL	LCL	MCL
DCL	MCL	0.416667	2	DCL	LCL	DCL	LCL	MCL	LCL	MCL	DCL	MCL	NA	MCL	LCL	MCL
MCL	MCL	0.916667	3	MCL	MCL	MCL	NA	MCL	MCL	MCL	MCL	Other	MCL	MCL	MCL	MCL
DCL	MCL	0.8	4	NA	MCL	DCL	MCL	MCL	MCL	MCL	NA	MCL	NA	MCL	LCL	MCL
DCL	LCL	0.846154	5	DCL	LCL	LCL	LCL	LCL	LCL	LCL	LCL	MCL	LCL	LCL	LCL	LCL
DCL	LCL	0.75	6	DCL	NA	LCL	LCL	LCL	Disseminated CL	LCL	LCL	LCL	LCL	DCL	LCL	LCL
DCL	LCL	0.769231	7	LCL	LCL	DCL	LCL	DCL	LCL	LCL	LCL	Dissiminated cutanous leishmaniasis	LCL	LCL	LCL	LCL
DCL	LCL	0.615385	8	MCL	LCL	DCL	LCL	LCL	Disseminated CL	MCL	LCL	Dissiminated cutanous leishmaniasis	LCL	LCL	LCL	LCL
DCL	DCL	0.615385	9	DCL	DCL	DCL	LCL	LCL	DCL	LCL	DCL	DCL	LCL	Other	DCL	DCL
LCL	LCL	0.538462	10	DCL	DCL	LCL	LCL	LCL	DCL	LCL	DCL	LCL	LCL	LCL	DCL	DCL
MCL	MCL	0.916667	11	MCL	MCL	MCL	MCL	MCL	MCL	MCL	NA	MCL	MCL	MCL	LCL	MCL
LR	LCL	0.615385	12	LCL	LCL	LR	LCL	LCL	LCL	LCL	LR	LCL	LCL	Other	Other	Other
DCL	MCL	0.846154	13	MCL	MCL	DCL	MCL	MCL	MCL	MCL	MCL	MCL	MCL	MCL	LCL	MCL
MCL	MCL	0.846154	14	MCL	Other	MCL	MCL	MCL	MCL	MCL	MCL	Dissiminated cutanous leishmaniasis	MCL	MCL	MCL	MCL
DCL	MCL	0.846154	15	MCL	MCL	DCL	LCL	MCL	MCL	MCL	MCL	MCL	MCL	MCL	MCL	MCL
MCL	MCL	0.846154	16	MCL	MCL	MCL	MCL	MCL	DCL	MCL	MCL	MCL	MCL	MCL	LCL	MCL
DCL	MCL	0.846154	17	DCL	MCL	MCL	MCL	MCL	MCL	MCL	LCL	MCL	MCL	MCL	MCL	MCL
MCL	MCL	0.833333	18	MCL	NA	MCL	MCL	MCL	MCL	MCL	MCL	MCL	Other	MCL	LCL	MCL
DCL	MCL	0.692308	19	MCL	MCL	DCL	LCL	DCL	LCL	MCL	MCL	MCL	MCL	MCL	MCL	MCL
DCL	DCL	0.692308	20	DCL	DCL	DCL	LCL	DCL	DCL	DCL	Other	MCL	MCL	DCL	DCL	DCL
DCL	LCL	0.692308	21	DCL	LCL	DCL	LCL	LCL	LCL	MCL	LCL	MCL	LCL	LCL	LCL	LCL
MCL	LCL	0.636364	22	MCL	NA	LCL	LCL	LCL	LCL	MCL	NA	MCL	LCL	MCL	LCL	LCL
DCL	MCL	0.615385	23	DCL	MCL	MCL	MCL	LCL	MCL	MCL	LCL	MCL	Other	MCL	LCL	MCL
DCL	MCL	0.666667	24	DCL	NA	MCL	MCL	MCL	MCL	MCL	LCL	MCL	Other	MCL	LCL	MCL
DCL	LCL	0.461538	25	Other	Other	DCL	LCL	LCL	LCL	MCL	LCL	Dissiminated cutanous leishmaniasis	Other	MCL	LCL	LCL
DCL	MCL/LCL	0.416667	26	LCL	LCL	DCL	LCL	MCL	MCL	LR	MCL	LCL	Other	MCL	Other	MCL
LCL	LCL	1	QC	LCL	LCL	LCL	LCL	LCL	LCL	LCL	LCL	LCL	LCL	LCL	LCL	LCL
